# Supplementary material for: Identification of Gene Expression Changes Associated With Uterine Receptivity in Mice
Source: Front Physiol. 2019 Feb 14;10:125. doi: 10.3389/fphys.2019.00125 (PMC6413723; doi:10.3389/fphys.2019.00125)
Supplement: Supplementary file 1 [file Table_1.XLSX]

## Sheet: Supplementary Table 1
Supplementary Table 1. Primers used in this study for quantitative RT-PCR analysis.
Symbol	ID	Primers	Length
Calb1	NM_009788.4	ATTCTGAAACGATCTCCCTA;TCTGGCTACCTTCCCTTA	112bp
Car12	NM_178396.5	TGGGTATCATCCTTTCAG;TAAATGACTCCCTTGTTGT	121bp
Cbr2	NM_007621.2	TCGCAGAGGTTGAAGACG;CAGACTAGGAGGCCAGGTAG	114bp
Ccl8	NM_021443.3	CTACGCAGTGCTTCTTTG;AGGTGACTGGAGCCTTAT	86bp
Cdo1	NM_033037.4	ACCTCATCCGCATCTTAC;CTCCACGTTGACTTCGTC	53bp
Cxcl17	NM_153576.2	AAGCAGTGTCCCTGTGAT;TTGCGACTTCCTGTGGTG	75bp
Cyp26a1	NM_007811.2	CTAAATGGACCTCCTACAATG;CCCTGGAAGTGGGTAAATC	83bp
Inmt	NM_009349.3	GCTCCACAGCTTTCTAACA;AATGAACTTTCAACAGGGTAC	139bp
Krt8	NM_031170.2	CGTCTGTGGTGCTGTCTATG;ATTGGCAATGTCCTCGTAC	92bp
Sat1	NM_009121.4	GGTTGCCATGAAGTGTCG;TGAAGAGCCTCCATCCCT	128bp
Rpl7	NM_011291.5	GCAGATGTACCGCACTGAGATTC; ACCTTTGGGCTTACTCCATTGATA	129bp
